# Supplementary material for: Feasibility of a Novel Therapist-Assisted Feedback System for Gait Training in Parkinson’s Disease
Source: Sensors (Basel). 2022 Dec 23;23(1):128. doi: 10.3390/s23010128 (PMC9823339; doi:10.3390/s23010128)
Supplement: Supplementary file 1 [file sensors-23-00128-s001.zip]

Archive with 1 entries (1 files):
- sensors-2037297-supplementary.pdf
